# Supplementary material for: Exercise-induced CITED4 expression is necessary for regional remodeling of cardiac microstructural tissue helicity
Source: Commun Biol. 2022 Jul 4;5:656. doi: 10.1038/s42003-022-03635-y (PMC9253017; doi:10.1038/s42003-022-03635-y)
Supplement: Supplementary file 3 — Supplementary Data 1 [file 42003_2022_3635_MOESM3_ESM.xlsx]

## Sheet: Figure 2
A	8 week (km)
R1	7.9082
R2	3.39877
R3	6.02755
R4	7.12566
R5	5.90346
R6	7.33555
R7	4.39702
B	8 week (km)
R1	450.767
R2	193.73
R3	343.57
R4	448.916
R5	371.918
R6	462.14
R7	277.012
C	Body Weight Change (g)
R1	4
R2	3.9
R3	2.6
R4	5.3
R5	3.4
R6	3.7
R7	4.6
S1	6.8
S2	3.3
S3	6.4
S4	4
S5	6.1
S6	6.3
S7	6.8
D	Wall Thickness (mm)
R1	2.39833
R2	1.63333
R3	1.56833
R4	1.74333
R5	1.58667
R6	1.705
R7	1.83833
S1	1.13833
S2	1.12333
S3	1.285
S4	1.27167
S5	1.15833
S6	1.23
S7	1.23
E	LV Mass (mg)
R1	104
R2	89
R3	90
R4	102
R5	96
R6	94
R7	91
S1	88
S2	87
S3	90
S4	85
S5	86
S6	87
S7	85

## Sheet: Figure 4
B + C	Septal (deg/%)	Septal (deg/%)	Lateral (deg/%)	Lateral (deg/%)
R1	1.4	1.53	1.38	1.63
R2	1.19	1.1	1.19	1.35
R3	0.96	0.99	1.28	1.21
R4	1.04	1.19	1.37	1.36
R5	1.15	1.17	1.32	1.26
R6	1.2	1.26	1.29	1.25
R7	1.42	1.22	1.36	1.21
S1	0.8	0.87	1.06	1.17
S2	0.72	1.05	1.05	1.18
S3	1.04	1.08	1.06	0.9
S4	0.99	1.16	1.11	1.21
S5	1.15	1.18	1.15	1.1
S6	1.26	1.08	1.18	1.21
S7	1.11	0.92	0.89	0.93
D	HAT (deg/%)
R1	1.465
R2	1.17167
R3	1.12167
R4	1.26667
R5	1.24667
R6	1.26333
R7	1.29667
S1	0.94
S2	0.988333
S3	1.05333
S4	1.105
S5	1.14167
S6	1.18667
S7	0.971667
F+G	Septal (CITED4/DAPI)	Lateral (CITED4/DAPI)
R1	5.14046	5.70002
R2	1.91477	1.63763
R3	1.70539	2.5325
R4	2.3701	3.14774
R5	2.69587	2.50196
R6	2.20395	3.84625
R7	3.08067	4.09909
S1	0.712254	0.542478
S2	1.92565	1.28558
S3	2.24187	2.16126
S4	2.41796	2.34817
S5	2.75005	1.92175
S6	2.83761	3.69294
S7	1.49298	1.71395
H	Total (CITED4/DAPI)
R1	5.33141
R2	1.91411
R3	1.91148
R4	2.686
R5	2.51091
R6	3.23046
R7	3.57888
S1	0.736494
S2	1.52611
S3	2.13223
S4	2.24655
S5	2.49334
S6	2.70229
S7	1.43656

## Sheet: Figure 5
A	CITED4/DAPI	Exercise (deg/%)	Sedentary (deg/%)
R1	5.14046	1.465
R2	1.91477	1.145
R3	1.70539	0.975
R4	2.3701	1.115
R5	2.69587	1.16
R6	2.20395	1.23
R7	3.08067	1.32
S1	0.712254		0.835
S2	1.92565		0.885
S3	2.24187		1.06
S4	2.41796		1.075
S5	2.75005		1.165
S6	2.83761		1.17
S7	1.49298		1.015
B	CITED4/DAPI	Exercise (deg/%)	Sedentary (deg/%)
R1	5.70002	1.505
R2	1.63763	1.27
R3	2.5325	1.245
R4	3.14774	1.365
R5	2.50196	1.29
R6	3.84625	1.27
R7	4.09909	1.285
S1	0.542478		1.115
S2	1.28558		1.115
S3	2.16126		0.98
S4	2.34817		1.16
S5	1.94035		1.125
S6	3.69294		1.195
S7	1.71395		0.91
C	CITED4/DAPI	Exercise (deg/%)	Sedentary (deg/%)
R1	5.33141	1.465
R2	1.91411	1.17167
R3	1.91148	1.12167
R4	2.686	1.26667
R5	2.51091	1.24667
R6	3.23046	1.26333
R7	3.57888	1.29667
S1	0.736494		0.94
S2	1.52611		0.988333
S3	2.13223		1.05333
S4	2.24655		1.105
S5	2.49334		1.14167
S6	2.70229		1.18667
S7	1.43656		0.971667

## Sheet: Figure 6
B	C4KO Exercise (deg/%)	C4KO Sed (deg/%)	fl/fl Exercise (deg/%)	fl/fl Sed (deg/%)
C4KOR1	0.61
C4KOR2	0.66
C4KOR3	0.69
C4KOR4	1.19
C4KOR5	0.8
C4KOR6	0.67
C4KOR7	0.78
C4KOS1		0.6
C4KOS2		0.73
C4KOS3		0.94
C4KOS4		0.5
C4KOS5		0.96
C4KOS6		0.71
C4KOS7		0.61
C4KOS8		0.7
C4KOS9		0.6
C4KOS10		0.67
C4KOS11		0.68
C4KOS12		0.83
C4KOS13		0.64
fl/flR1			1.19
fl/flR2			1.38
fl/flR3			1.61
fl/flR4			1.03
fl/flR5			1.39
fl/flR6			1.15
fl/flS1				0.82
fl/flS2				1.06
fl/flS3				1.4
fl/flS4				1.17
fl/flS5				0.94
fl/flS6				0.96
fl/flS7				0.88
D	C4KO Exercise (CITED4/DAPI)	C4KO Sed (CITED4/DAPI)	fl/fl Exercise (CITED4/DAPI)	fl/fl Sed (CITED4/DAPI)
C4KOR1	0.0332761
C4KOR2	0.0276559
C4KOR3	0.0182277
C4KOR4	0.0854728
C4KOR5	0.0563196
C4KOR6	0.0341106
C4KOR7	0.0569366
C4KOS1		0.0302577
C4KOS2		0.0300192
C4KOS3		0.0767837
C4KOS4		0.0144929
C4KOS5		0.0188992
C4KOS6		0.0668339
C4KOS7		0.0235248
C4KOS8		0.033234
C4KOS9		0.00877605
C4KOS10		0.0337276
C4KOS11		0.0299267
C4KOS12		0.0641325
C4KOS13		0.0376133
fl/flR1			1.13678
fl/flR2			1.13304
fl/flR3			2.23573
fl/flR4			5.25456
fl/flR5			3.4554
fl/flR6			2.78178
fl/flS1				2.51844
fl/flS2				1.85958
fl/flS3				2.00315
fl/flS4				2.63645
fl/flS5				2.44169
fl/flS6				2.46142
fl/flS7				3.08955
